# Supplementary material for: Phosphate Sink Containing Two-Component Signaling Systems as Tunable Threshold Devices
Source: PLoS Comput Biol. 2014 Oct 30;10(10):e1003890. doi: 10.1371/journal.pcbi.1003890 (PMC4214558; doi:10.1371/journal.pcbi.1003890)
Supplement: Text S4 — This file contains the ordinary differential equation model for the S. meliloti system as described in the main text. The file (.ode extension) is compatible with the XPPAUT and other modeling software. (ODE) [file pcbi.1003890.s011.ode]

# cheA=HPK
# CheY1/Y2=RRs

#cheA+ATP<---k1,k2-->cheA.ATP--ks--> cheAp
#cheAp + cheY1 <---k3,k4---> cheY1p + cheA
#cheAp + cheY2 <---k6,k7---> cheY2p + cheA
#cheY1p ----kd1---> cheY1
#cheY2p ----kd2---> cheY2

A=Atot-Ap-A.ATP
Y1=Y1tot-Y1p
Y2=Y2tot-Y2p

#Odes are
Ap'= A.ATP*ks+Y1p*A*k4-Ap*Y1*k3+Y2p*A*k7-Ap*Y2*k6
A.ATP'=A*ATP*k1-A.ATP*(k2+ks)
Y1p'=Ap*Y1*k3-Y1p*A*k4-Y1p*kd1
Y2p'=Ap*Y2*k6-Y2p*A*k7-Y2p*kd2

par ks=.008
par k1=1, k2=100
par k3=1, k4=.01
par k6=2,k7=1
par kd1=.056, kd2=.066
par Atot=10
par Y1tot=2.5
par Y2tot=2.5
par ATP=1


init Ap=0
init Y1p=0
init Y2p=0
init A.ATP=0


aux plotY1=Y1

aux plotY2=Y2
@ dt=0.001 maxstor=100000 math=stiff total=100 bound=1000
done

done
